# Supplementary material for: Growth inhibition of common neonatal pathogens differs between bovine lactoferrin products
Source: J Med Microbiol. 2025 Aug 29;74(8):002056. doi: 10.1099/jmm.0.002056 (PMC12396925; doi:10.1099/jmm.0.002056)
Supplement: Uncited Table S1. [file jmm-74-02056-s002.xlsx]

## Sheet: Glanbia 2889492
Product	Dose (mg/mL) Compared to Positive Control (0 mg/mL)	Timepoint (hours)	p-value
Glanbia Bioferrin 2000 Lot/Batch #2889492	40	1	0.5499
Glanbia Bioferrin 2000 Lot/Batch #2889492	20	1	>0.9999
Glanbia Bioferrin 2000 Lot/Batch #2889492	10	1	>0.9999
Glanbia Bioferrin 2000 Lot/Batch #2889492	5	1	0.8959
Glanbia Bioferrin 2000 Lot/Batch #2889492	2.5	1	0.6926
Glanbia Bioferrin 2000 Lot/Batch #2889492	1.25	1	0.5072
Glanbia Bioferrin 2000 Lot/Batch #2889492	0.63	1	0.8618
Glanbia Bioferrin 2000 Lot/Batch #2889492	0.31	1	>0.9999
Glanbia Bioferrin 2000 Lot/Batch #2889492	0.16	1	0.5479
Glanbia Bioferrin 2000 Lot/Batch #2889492	40	2	0.5189
Glanbia Bioferrin 2000 Lot/Batch #2889492	20	2	0.8604
Glanbia Bioferrin 2000 Lot/Batch #2889492	10	2	0.1575
Glanbia Bioferrin 2000 Lot/Batch #2889492	5	2	0.0519
Glanbia Bioferrin 2000 Lot/Batch #2889492	2.5	2	0.925
Glanbia Bioferrin 2000 Lot/Batch #2889492	1.25	2	0.6574
Glanbia Bioferrin 2000 Lot/Batch #2889492	0.63	2	0.3344
Glanbia Bioferrin 2000 Lot/Batch #2889492	0.31	2	0.6172
Glanbia Bioferrin 2000 Lot/Batch #2889492	0.16	2	0.1188
Glanbia Bioferrin 2000 Lot/Batch #2889492	40	3	0.0551
Glanbia Bioferrin 2000 Lot/Batch #2889492	20	3	0.051
Glanbia Bioferrin 2000 Lot/Batch #2889492	10	3	0.0601
Glanbia Bioferrin 2000 Lot/Batch #2889492	5	3	0.1192
Glanbia Bioferrin 2000 Lot/Batch #2889492	2.5	3	0.5712
Glanbia Bioferrin 2000 Lot/Batch #2889492	1.25	3	0.9436
Glanbia Bioferrin 2000 Lot/Batch #2889492	0.63	3	0.1148
Glanbia Bioferrin 2000 Lot/Batch #2889492	0.31	3	0.0715
Glanbia Bioferrin 2000 Lot/Batch #2889492	0.16	3	0.0702
Glanbia Bioferrin 2000 Lot/Batch #2889492	40	4	<0.0001
Glanbia Bioferrin 2000 Lot/Batch #2889492	20	4	<0.0001
Glanbia Bioferrin 2000 Lot/Batch #2889492	10	4	0.0004
Glanbia Bioferrin 2000 Lot/Batch #2889492	5	4	0.0016
Glanbia Bioferrin 2000 Lot/Batch #2889492	2.5	4	0.0098
Glanbia Bioferrin 2000 Lot/Batch #2889492	1.25	4	0.9968
Glanbia Bioferrin 2000 Lot/Batch #2889492	0.63	4	0.0675
Glanbia Bioferrin 2000 Lot/Batch #2889492	0.31	4	0.2191
Glanbia Bioferrin 2000 Lot/Batch #2889492	0.16	4	0.9477
Glanbia Bioferrin 2000 Lot/Batch #2889492	40	5	<0.0001
Glanbia Bioferrin 2000 Lot/Batch #2889492	20	5	0.0001
Glanbia Bioferrin 2000 Lot/Batch #2889492	10	5	<0.0001
Glanbia Bioferrin 2000 Lot/Batch #2889492	5	5	<0.0001
Glanbia Bioferrin 2000 Lot/Batch #2889492	2.5	5	0.0004
Glanbia Bioferrin 2000 Lot/Batch #2889492	1.25	5	0.0218
Glanbia Bioferrin 2000 Lot/Batch #2889492	0.63	5	>0.9999
Glanbia Bioferrin 2000 Lot/Batch #2889492	0.31	5	0.5116
Glanbia Bioferrin 2000 Lot/Batch #2889492	0.16	5	0.1352
Glanbia Bioferrin 2000 Lot/Batch #2889492	40	6	0.0005
Glanbia Bioferrin 2000 Lot/Batch #2889492	20	6	<0.0001
Glanbia Bioferrin 2000 Lot/Batch #2889492	10	6	0.0001
Glanbia Bioferrin 2000 Lot/Batch #2889492	5	6	0.0001
Glanbia Bioferrin 2000 Lot/Batch #2889492	2.5	6	0.001
Glanbia Bioferrin 2000 Lot/Batch #2889492	1.25	6	0.0204
Glanbia Bioferrin 2000 Lot/Batch #2889492	0.63	6	0.9746
Glanbia Bioferrin 2000 Lot/Batch #2889492	0.31	6	0.777
Glanbia Bioferrin 2000 Lot/Batch #2889492	0.16	6	0.5797
Glanbia Bioferrin 2000 Lot/Batch #2889492	40	7	0.0009
Glanbia Bioferrin 2000 Lot/Batch #2889492	20	7	0.0008
Glanbia Bioferrin 2000 Lot/Batch #2889492	10	7	0.0004
Glanbia Bioferrin 2000 Lot/Batch #2889492	5	7	0.0002
Glanbia Bioferrin 2000 Lot/Batch #2889492	2.5	7	0.0018
Glanbia Bioferrin 2000 Lot/Batch #2889492	1.25	7	0.0144
Glanbia Bioferrin 2000 Lot/Batch #2889492	0.63	7	0.0305
Glanbia Bioferrin 2000 Lot/Batch #2889492	0.31	7	0.0204
Glanbia Bioferrin 2000 Lot/Batch #2889492	0.16	7	0.0573
Glanbia Bioferrin 2000 Lot/Batch #2889492	40	8	<0.0001
Glanbia Bioferrin 2000 Lot/Batch #2889492	20	8	0.0004
Glanbia Bioferrin 2000 Lot/Batch #2889492	10	8	<0.0001
Glanbia Bioferrin 2000 Lot/Batch #2889492	5	8	0.0008
Glanbia Bioferrin 2000 Lot/Batch #2889492	2.5	8	<0.0001
Glanbia Bioferrin 2000 Lot/Batch #2889492	1.25	8	0.0007
Glanbia Bioferrin 2000 Lot/Batch #2889492	0.63	8	0.0022
Glanbia Bioferrin 2000 Lot/Batch #2889492	0.31	8	0.0411
Glanbia Bioferrin 2000 Lot/Batch #2889492	0.16	8	0.0016

## Sheet: Glanbia 1940492001
Product	Dose (mg/mL) Compared to Positive Control (0 mg/mL)	Timepoint (hours)	p-value
Glanbia Bioferrin 200 Lot/Batch #1940492001	40	1	0.5812
Glanbia Bioferrin 200 Lot/Batch #1940492001	20	1	>0.9999
Glanbia Bioferrin 200 Lot/Batch #1940492001	10	1	0.301
Glanbia Bioferrin 200 Lot/Batch #1940492001	5	1	0.9975
Glanbia Bioferrin 200 Lot/Batch #1940492001	2.5	1	0.0678
Glanbia Bioferrin 200 Lot/Batch #1940492001	1.25	1	0.2389
Glanbia Bioferrin 200 Lot/Batch #1940492001	0.63	1	0.2682
Glanbia Bioferrin 200 Lot/Batch #1940492001	0.31	1	0.9683
Glanbia Bioferrin 200 Lot/Batch #1940492001	0.16	1	0.2398
Glanbia Bioferrin 200 Lot/Batch #1940492001	40	2	0.0935
Glanbia Bioferrin 200 Lot/Batch #1940492001	20	2	>0.9999
Glanbia Bioferrin 200 Lot/Batch #1940492001	10	2	0.9498
Glanbia Bioferrin 200 Lot/Batch #1940492001	5	2	0.1621
Glanbia Bioferrin 200 Lot/Batch #1940492001	2.5	2	0.0678
Glanbia Bioferrin 200 Lot/Batch #1940492001	1.25	2	0.1853
Glanbia Bioferrin 200 Lot/Batch #1940492001	0.63	2	0.0525
Glanbia Bioferrin 200 Lot/Batch #1940492001	0.31	2	0.6054
Glanbia Bioferrin 200 Lot/Batch #1940492001	0.16	2	0.2398
Glanbia Bioferrin 200 Lot/Batch #1940492001	40	3	0.0327
Glanbia Bioferrin 200 Lot/Batch #1940492001	20	3	0.0424
Glanbia Bioferrin 200 Lot/Batch #1940492001	10	3	0.2303
Glanbia Bioferrin 200 Lot/Batch #1940492001	5	3	>0.9999
Glanbia Bioferrin 200 Lot/Batch #1940492001	2.5	3	0.0567
Glanbia Bioferrin 200 Lot/Batch #1940492001	1.25	3	0.9969
Glanbia Bioferrin 200 Lot/Batch #1940492001	0.63	3	0.1028
Glanbia Bioferrin 200 Lot/Batch #1940492001	0.31	3	>0.9999
Glanbia Bioferrin 200 Lot/Batch #1940492001	0.16	3	0.132
Glanbia Bioferrin 200 Lot/Batch #1940492001	40	4	0.0424
Glanbia Bioferrin 200 Lot/Batch #1940492001	20	4	0.0432
Glanbia Bioferrin 200 Lot/Batch #1940492001	10	4	0.0733
Glanbia Bioferrin 200 Lot/Batch #1940492001	5	4	0.4371
Glanbia Bioferrin 200 Lot/Batch #1940492001	2.5	4	0.1703
Glanbia Bioferrin 200 Lot/Batch #1940492001	1.25	4	0.9935
Glanbia Bioferrin 200 Lot/Batch #1940492001	0.63	4	0.996
Glanbia Bioferrin 200 Lot/Batch #1940492001	0.31	4	>0.9999
Glanbia Bioferrin 200 Lot/Batch #1940492001	0.16	4	0.1966
Glanbia Bioferrin 200 Lot/Batch #1940492001	40	5	0.0032
Glanbia Bioferrin 200 Lot/Batch #1940492001	20	5	0.0039
Glanbia Bioferrin 200 Lot/Batch #1940492001	10	5	0.0054
Glanbia Bioferrin 200 Lot/Batch #1940492001	5	5	0.0141
Glanbia Bioferrin 200 Lot/Batch #1940492001	2.5	5	0.051
Glanbia Bioferrin 200 Lot/Batch #1940492001	1.25	5	0.6339
Glanbia Bioferrin 200 Lot/Batch #1940492001	0.63	5	0.9665
Glanbia Bioferrin 200 Lot/Batch #1940492001	0.31	5	0.922
Glanbia Bioferrin 200 Lot/Batch #1940492001	0.16	5	0.818
Glanbia Bioferrin 200 Lot/Batch #1940492001	40	6	0.004
Glanbia Bioferrin 200 Lot/Batch #1940492001	20	6	0.0071
Glanbia Bioferrin 200 Lot/Batch #1940492001	10	6	0.0141
Glanbia Bioferrin 200 Lot/Batch #1940492001	5	6	0.0209
Glanbia Bioferrin 200 Lot/Batch #1940492001	2.5	6	0.1005
Glanbia Bioferrin 200 Lot/Batch #1940492001	1.25	6	0.7345
Glanbia Bioferrin 200 Lot/Batch #1940492001	0.63	6	0.9993
Glanbia Bioferrin 200 Lot/Batch #1940492001	0.31	6	0.8679
Glanbia Bioferrin 200 Lot/Batch #1940492001	0.16	6	>0.9999
Glanbia Bioferrin 200 Lot/Batch #1940492001	40	7	0.0108
Glanbia Bioferrin 200 Lot/Batch #1940492001	20	7	0.0158
Glanbia Bioferrin 200 Lot/Batch #1940492001	10	7	0.0152
Glanbia Bioferrin 200 Lot/Batch #1940492001	5	7	0.0934
Glanbia Bioferrin 200 Lot/Batch #1940492001	2.5	7	0.3051
Glanbia Bioferrin 200 Lot/Batch #1940492001	1.25	7	0.3546
Glanbia Bioferrin 200 Lot/Batch #1940492001	0.63	7	0.6138
Glanbia Bioferrin 200 Lot/Batch #1940492001	0.31	7	0.9949
Glanbia Bioferrin 200 Lot/Batch #1940492001	0.16	7	0.8647
Glanbia Bioferrin 200 Lot/Batch #1940492001	40	8	0.0051
Glanbia Bioferrin 200 Lot/Batch #1940492001	20	8	0.0079
Glanbia Bioferrin 200 Lot/Batch #1940492001	10	8	0.0158
Glanbia Bioferrin 200 Lot/Batch #1940492001	5	8	0.0404
Glanbia Bioferrin 200 Lot/Batch #1940492001	2.5	8	0.0663
Glanbia Bioferrin 200 Lot/Batch #1940492001	1.25	8	0.0627
Glanbia Bioferrin 200 Lot/Batch #1940492001	0.63	8	0.0897
Glanbia Bioferrin 200 Lot/Batch #1940492001	0.31	8	0.3025
Glanbia Bioferrin 200 Lot/Batch #1940492001	0.16	8	0.1033

## Sheet: Glanbia 2000491001
Product	Dose (mg/mL) Compared to Positive Control (0 mg/mL)	Timepoint (hours)	p-value
Glanbia Bioferrin 2000 Lot/Batch #2000491001	40	1	0.9449
Glanbia Bioferrin 2000 Lot/Batch #2000491001	20	1	0.1486
Glanbia Bioferrin 2000 Lot/Batch #2000491001	10	1	0.1486
Glanbia Bioferrin 2000 Lot/Batch #2000491001	5	1	0.1575
Glanbia Bioferrin 2000 Lot/Batch #2000491001	2.5	1	0.2638
Glanbia Bioferrin 2000 Lot/Batch #2000491001	1.25	1	0.3757
Glanbia Bioferrin 2000 Lot/Batch #2000491001	0.63	1	>0.9999
Glanbia Bioferrin 2000 Lot/Batch #2000491001	0.31	1	0.1486
Glanbia Bioferrin 2000 Lot/Batch #2000491001	0.16	1	0.3346
Glanbia Bioferrin 2000 Lot/Batch #2000491001	40	2	0.9954
Glanbia Bioferrin 2000 Lot/Batch #2000491001	20	2	0.0862
Glanbia Bioferrin 2000 Lot/Batch #2000491001	10	2	0.1708
Glanbia Bioferrin 2000 Lot/Batch #2000491001	5	2	0.1926
Glanbia Bioferrin 2000 Lot/Batch #2000491001	2.5	2	0.1015
Glanbia Bioferrin 2000 Lot/Batch #2000491001	1.25	2	0.1344
Glanbia Bioferrin 2000 Lot/Batch #2000491001	0.63	2	>0.9999
Glanbia Bioferrin 2000 Lot/Batch #2000491001	0.31	2	0.1088
Glanbia Bioferrin 2000 Lot/Batch #2000491001	0.16	2	0.7191
Glanbia Bioferrin 2000 Lot/Batch #2000491001	40	3	0.0005
Glanbia Bioferrin 2000 Lot/Batch #2000491001	20	3	0.0009
Glanbia Bioferrin 2000 Lot/Batch #2000491001	10	3	0.0045
Glanbia Bioferrin 2000 Lot/Batch #2000491001	5	3	0.0041
Glanbia Bioferrin 2000 Lot/Batch #2000491001	2.5	3	0.0037
Glanbia Bioferrin 2000 Lot/Batch #2000491001	1.25	3	0.0816
Glanbia Bioferrin 2000 Lot/Batch #2000491001	0.63	3	0.9996
Glanbia Bioferrin 2000 Lot/Batch #2000491001	0.31	3	0.0567
Glanbia Bioferrin 2000 Lot/Batch #2000491001	0.16	3	0.8129
Glanbia Bioferrin 2000 Lot/Batch #2000491001	40	4	0.0009
Glanbia Bioferrin 2000 Lot/Batch #2000491001	20	4	0.0056
Glanbia Bioferrin 2000 Lot/Batch #2000491001	10	4	0.0015
Glanbia Bioferrin 2000 Lot/Batch #2000491001	5	4	0.0127
Glanbia Bioferrin 2000 Lot/Batch #2000491001	2.5	4	0.0522
Glanbia Bioferrin 2000 Lot/Batch #2000491001	1.25	4	>0.9999
Glanbia Bioferrin 2000 Lot/Batch #2000491001	0.63	4	0.9503
Glanbia Bioferrin 2000 Lot/Batch #2000491001	0.31	4	0.2368
Glanbia Bioferrin 2000 Lot/Batch #2000491001	0.16	4	0.9743
Glanbia Bioferrin 2000 Lot/Batch #2000491001	40	5	0.0019
Glanbia Bioferrin 2000 Lot/Batch #2000491001	20	5	0.0002
Glanbia Bioferrin 2000 Lot/Batch #2000491001	10	5	0.0107
Glanbia Bioferrin 2000 Lot/Batch #2000491001	5	5	0.0033
Glanbia Bioferrin 2000 Lot/Batch #2000491001	2.5	5	0.0334
Glanbia Bioferrin 2000 Lot/Batch #2000491001	1.25	5	0.0008
Glanbia Bioferrin 2000 Lot/Batch #2000491001	0.63	5	0.0191
Glanbia Bioferrin 2000 Lot/Batch #2000491001	0.31	5	0.4652
Glanbia Bioferrin 2000 Lot/Batch #2000491001	0.16	5	0.8127
Glanbia Bioferrin 2000 Lot/Batch #2000491001	40	6	0.0017
Glanbia Bioferrin 2000 Lot/Batch #2000491001	20	6	0.004
Glanbia Bioferrin 2000 Lot/Batch #2000491001	10	6	0.0022
Glanbia Bioferrin 2000 Lot/Batch #2000491001	5	6	0.0059
Glanbia Bioferrin 2000 Lot/Batch #2000491001	2.5	6	0.0235
Glanbia Bioferrin 2000 Lot/Batch #2000491001	1.25	6	0.0177
Glanbia Bioferrin 2000 Lot/Batch #2000491001	0.63	6	0.8183
Glanbia Bioferrin 2000 Lot/Batch #2000491001	0.31	6	0.9429
Glanbia Bioferrin 2000 Lot/Batch #2000491001	0.16	6	0.9928
Glanbia Bioferrin 2000 Lot/Batch #2000491001	40	7	0.0065
Glanbia Bioferrin 2000 Lot/Batch #2000491001	20	7	0.0111
Glanbia Bioferrin 2000 Lot/Batch #2000491001	10	7	0.0019
Glanbia Bioferrin 2000 Lot/Batch #2000491001	5	7	0.0142
Glanbia Bioferrin 2000 Lot/Batch #2000491001	2.5	7	0.0058
Glanbia Bioferrin 2000 Lot/Batch #2000491001	1.25	7	0.0327
Glanbia Bioferrin 2000 Lot/Batch #2000491001	0.63	7	0.297
Glanbia Bioferrin 2000 Lot/Batch #2000491001	0.31	7	0.6446
Glanbia Bioferrin 2000 Lot/Batch #2000491001	0.16	7	0.0635
Glanbia Bioferrin 2000 Lot/Batch #2000491001	40	8	0.0076
Glanbia Bioferrin 2000 Lot/Batch #2000491001	20	8	0.0106
Glanbia Bioferrin 2000 Lot/Batch #2000491001	10	8	0.004
Glanbia Bioferrin 2000 Lot/Batch #2000491001	5	8	0.0157
Glanbia Bioferrin 2000 Lot/Batch #2000491001	2.5	8	0.0108
Glanbia Bioferrin 2000 Lot/Batch #2000491001	1.25	8	0.0179
Glanbia Bioferrin 2000 Lot/Batch #2000491001	0.63	8	0.623
Glanbia Bioferrin 2000 Lot/Batch #2000491001	0.31	8	0.9463
Glanbia Bioferrin 2000 Lot/Batch #2000491001	0.16	8	0.0657

## Sheet: Tatua SP116101
Product	Dose (mg/mL) Compared to Positive Control (0 mg/mL)	Timepoint (hours)	p-value
Tatua Lactoferrin Lot/Batch #SP116101	40	1	0.9224
Tatua Lactoferrin Lot/Batch #SP116101	20	1	0.8978
Tatua Lactoferrin Lot/Batch #SP116101	10	1	0.8889
Tatua Lactoferrin Lot/Batch #SP116101	5	1	0.9299
Tatua Lactoferrin Lot/Batch #SP116101	2.5	1	0.9251
Tatua Lactoferrin Lot/Batch #SP116101	1.25	1	0.874
Tatua Lactoferrin Lot/Batch #SP116101	0.63	1	0.8956
Tatua Lactoferrin Lot/Batch #SP116101	0.31	1	0.8754
Tatua Lactoferrin Lot/Batch #SP116101	0.16	1	0.8067
Tatua Lactoferrin Lot/Batch #SP116101	40	2	0.29
Tatua Lactoferrin Lot/Batch #SP116101	20	2	0.3188
Tatua Lactoferrin Lot/Batch #SP116101	10	2	0.3681
Tatua Lactoferrin Lot/Batch #SP116101	5	2	0.5318
Tatua Lactoferrin Lot/Batch #SP116101	2.5	2	0.4721
Tatua Lactoferrin Lot/Batch #SP116101	1.25	2	0.4779
Tatua Lactoferrin Lot/Batch #SP116101	0.63	2	0.786
Tatua Lactoferrin Lot/Batch #SP116101	0.31	2	0.8137
Tatua Lactoferrin Lot/Batch #SP116101	0.16	2	0.6079
Tatua Lactoferrin Lot/Batch #SP116101	40	3	0.0039
Tatua Lactoferrin Lot/Batch #SP116101	20	3	0.0031
Tatua Lactoferrin Lot/Batch #SP116101	10	3	0.0036
Tatua Lactoferrin Lot/Batch #SP116101	5	3	0.0008
Tatua Lactoferrin Lot/Batch #SP116101	2.5	3	0.0021
Tatua Lactoferrin Lot/Batch #SP116101	1.25	3	0.0015
Tatua Lactoferrin Lot/Batch #SP116101	0.63	3	0.0313
Tatua Lactoferrin Lot/Batch #SP116101	0.31	3	0.3208
Tatua Lactoferrin Lot/Batch #SP116101	0.16	3	0.0514
Tatua Lactoferrin Lot/Batch #SP116101	40	4	0.0075
Tatua Lactoferrin Lot/Batch #SP116101	20	4	0.008
Tatua Lactoferrin Lot/Batch #SP116101	10	4	0.0086
Tatua Lactoferrin Lot/Batch #SP116101	5	4	0.0102
Tatua Lactoferrin Lot/Batch #SP116101	2.5	4	0.0018
Tatua Lactoferrin Lot/Batch #SP116101	1.25	4	0.0028
Tatua Lactoferrin Lot/Batch #SP116101	0.63	4	0.0808
Tatua Lactoferrin Lot/Batch #SP116101	0.31	4	0.8757
Tatua Lactoferrin Lot/Batch #SP116101	0.16	4	0.2522
Tatua Lactoferrin Lot/Batch #SP116101	40	5	0.0036
Tatua Lactoferrin Lot/Batch #SP116101	20	5	0.0036
Tatua Lactoferrin Lot/Batch #SP116101	10	5	0.0034
Tatua Lactoferrin Lot/Batch #SP116101	5	5	0.0014
Tatua Lactoferrin Lot/Batch #SP116101	2.5	5	0.0087
Tatua Lactoferrin Lot/Batch #SP116101	1.25	5	0.0016
Tatua Lactoferrin Lot/Batch #SP116101	0.63	5	0.0758
Tatua Lactoferrin Lot/Batch #SP116101	0.31	5	0.9813
Tatua Lactoferrin Lot/Batch #SP116101	0.16	5	0.1881
Tatua Lactoferrin Lot/Batch #SP116101	40	6	<0.0001
Tatua Lactoferrin Lot/Batch #SP116101	20	6	<0.0001
Tatua Lactoferrin Lot/Batch #SP116101	10	6	<0.0001
Tatua Lactoferrin Lot/Batch #SP116101	5	6	0.0102
Tatua Lactoferrin Lot/Batch #SP116101	2.5	6	0.0023
Tatua Lactoferrin Lot/Batch #SP116101	1.25	6	0.0074
Tatua Lactoferrin Lot/Batch #SP116101	0.63	6	0.0004
Tatua Lactoferrin Lot/Batch #SP116101	0.31	6	0.0147
Tatua Lactoferrin Lot/Batch #SP116101	0.16	6	0.0004
Tatua Lactoferrin Lot/Batch #SP116101	40	7	0.0009
Tatua Lactoferrin Lot/Batch #SP116101	20	7	0.0016
Tatua Lactoferrin Lot/Batch #SP116101	10	7	0.0014
Tatua Lactoferrin Lot/Batch #SP116101	5	7	0.0116
Tatua Lactoferrin Lot/Batch #SP116101	2.5	7	0.0021
Tatua Lactoferrin Lot/Batch #SP116101	1.25	7	0.0032
Tatua Lactoferrin Lot/Batch #SP116101	0.63	7	0.0001
Tatua Lactoferrin Lot/Batch #SP116101	0.31	7	0.0061
Tatua Lactoferrin Lot/Batch #SP116101	0.16	7	0.0002
Tatua Lactoferrin Lot/Batch #SP116101	40	8	<0.0001
Tatua Lactoferrin Lot/Batch #SP116101	20	8	<0.0001
Tatua Lactoferrin Lot/Batch #SP116101	10	8	<0.0001
Tatua Lactoferrin Lot/Batch #SP116101	5	8	0.0107
Tatua Lactoferrin Lot/Batch #SP116101	2.5	8	0.0089
Tatua Lactoferrin Lot/Batch #SP116101	1.25	8	0.0015
Tatua Lactoferrin Lot/Batch #SP116101	0.63	8	0.0004
Tatua Lactoferrin Lot/Batch #SP116101	0.31	8	0.0048
Tatua Lactoferrin Lot/Batch #SP116101	0.16	8	0.0014

## Sheet: Vivinal 103CBMC
Product	Dose (mg/mL) Compared to Positive Control (0 mg/mL)	Timepoint (hours)	p-value
Vivinal Lactoferrin Lot/Batch #103CBMC	40	1	0.5325
Vivinal Lactoferrin Lot/Batch #103CBMC	20	1	0.9847
Vivinal Lactoferrin Lot/Batch #103CBMC	10	1	0.9938
Vivinal Lactoferrin Lot/Batch #103CBMC	5	1	0.9991
Vivinal Lactoferrin Lot/Batch #103CBMC	2.5	1	0.8883
Vivinal Lactoferrin Lot/Batch #103CBMC	1.25	1	0.9996
Vivinal Lactoferrin Lot/Batch #103CBMC	0.63	1	>0.9999
Vivinal Lactoferrin Lot/Batch #103CBMC	0.31	1	0.4894
Vivinal Lactoferrin Lot/Batch #103CBMC	0.16	1	>0.9999
Vivinal Lactoferrin Lot/Batch #103CBMC	40	2	0.0617
Vivinal Lactoferrin Lot/Batch #103CBMC	20	2	0.074
Vivinal Lactoferrin Lot/Batch #103CBMC	10	2	0.1562
Vivinal Lactoferrin Lot/Batch #103CBMC	5	2	0.2682
Vivinal Lactoferrin Lot/Batch #103CBMC	2.5	2	0.3065
Vivinal Lactoferrin Lot/Batch #103CBMC	1.25	2	0.2272
Vivinal Lactoferrin Lot/Batch #103CBMC	0.63	2	0.9999
Vivinal Lactoferrin Lot/Batch #103CBMC	0.31	2	0.3965
Vivinal Lactoferrin Lot/Batch #103CBMC	0.16	2	0.9091
Vivinal Lactoferrin Lot/Batch #103CBMC	40	3	0.0097
Vivinal Lactoferrin Lot/Batch #103CBMC	20	3	0.0027
Vivinal Lactoferrin Lot/Batch #103CBMC	10	3	0.012
Vivinal Lactoferrin Lot/Batch #103CBMC	5	3	0.0157
Vivinal Lactoferrin Lot/Batch #103CBMC	2.5	3	0.0134
Vivinal Lactoferrin Lot/Batch #103CBMC	1.25	3	0.0038
Vivinal Lactoferrin Lot/Batch #103CBMC	0.63	3	0.9463
Vivinal Lactoferrin Lot/Batch #103CBMC	0.31	3	0.2596
Vivinal Lactoferrin Lot/Batch #103CBMC	0.16	3	0.5587
Vivinal Lactoferrin Lot/Batch #103CBMC	40	4	0.0074
Vivinal Lactoferrin Lot/Batch #103CBMC	20	4	0.0073
Vivinal Lactoferrin Lot/Batch #103CBMC	10	4	0.0213
Vivinal Lactoferrin Lot/Batch #103CBMC	5	4	0.0168
Vivinal Lactoferrin Lot/Batch #103CBMC	2.5	4	0.0139
Vivinal Lactoferrin Lot/Batch #103CBMC	1.25	4	0.0242
Vivinal Lactoferrin Lot/Batch #103CBMC	0.63	4	0.2975
Vivinal Lactoferrin Lot/Batch #103CBMC	0.31	4	>0.9999
Vivinal Lactoferrin Lot/Batch #103CBMC	0.16	4	0.9934
Vivinal Lactoferrin Lot/Batch #103CBMC	40	5	<0.0001
Vivinal Lactoferrin Lot/Batch #103CBMC	20	5	0.0001
Vivinal Lactoferrin Lot/Batch #103CBMC	10	5	0.0023
Vivinal Lactoferrin Lot/Batch #103CBMC	5	5	0.0002
Vivinal Lactoferrin Lot/Batch #103CBMC	2.5	5	0.0122
Vivinal Lactoferrin Lot/Batch #103CBMC	1.25	5	0.0076
Vivinal Lactoferrin Lot/Batch #103CBMC	0.63	5	0.0839
Vivinal Lactoferrin Lot/Batch #103CBMC	0.31	5	0.5113
Vivinal Lactoferrin Lot/Batch #103CBMC	0.16	5	0.8537
Vivinal Lactoferrin Lot/Batch #103CBMC	40	6	0.0001
Vivinal Lactoferrin Lot/Batch #103CBMC	20	6	0.0003
Vivinal Lactoferrin Lot/Batch #103CBMC	10	6	<0.0001
Vivinal Lactoferrin Lot/Batch #103CBMC	5	6	0.0058
Vivinal Lactoferrin Lot/Batch #103CBMC	2.5	6	0.0008
Vivinal Lactoferrin Lot/Batch #103CBMC	1.25	6	0.0021
Vivinal Lactoferrin Lot/Batch #103CBMC	0.63	6	0.0415
Vivinal Lactoferrin Lot/Batch #103CBMC	0.31	6	0.3243
Vivinal Lactoferrin Lot/Batch #103CBMC	0.16	6	0.0918
Vivinal Lactoferrin Lot/Batch #103CBMC	40	7	0.0002
Vivinal Lactoferrin Lot/Batch #103CBMC	20	7	0.0011
Vivinal Lactoferrin Lot/Batch #103CBMC	10	7	0.0004
Vivinal Lactoferrin Lot/Batch #103CBMC	5	7	0.0002
Vivinal Lactoferrin Lot/Batch #103CBMC	2.5	7	0.0008
Vivinal Lactoferrin Lot/Batch #103CBMC	1.25	7	0.001
Vivinal Lactoferrin Lot/Batch #103CBMC	0.63	7	0.0092
Vivinal Lactoferrin Lot/Batch #103CBMC	0.31	7	0.0132
Vivinal Lactoferrin Lot/Batch #103CBMC	0.16	7	0.006
Vivinal Lactoferrin Lot/Batch #103CBMC	40	8	0.0212
Vivinal Lactoferrin Lot/Batch #103CBMC	20	8	0.012
Vivinal Lactoferrin Lot/Batch #103CBMC	10	8	<0.0001
Vivinal Lactoferrin Lot/Batch #103CBMC	5	8	0.005
Vivinal Lactoferrin Lot/Batch #103CBMC	2.5	8	0.0182
Vivinal Lactoferrin Lot/Batch #103CBMC	1.25	8	0.0007
Vivinal Lactoferrin Lot/Batch #103CBMC	0.63	8	0.0002
Vivinal Lactoferrin Lot/Batch #103CBMC	0.31	8	0.0024
Vivinal Lactoferrin Lot/Batch #103CBMC	0.16	8	0.3722

## Sheet: Vivinal 105D5TZ
Product	Dose (mg/mL) Compared to Positive Control (0 mg/mL)	Timepoint (hours)	p-value
Vivinal Lactoferrin Lot/Batch #105D5TZ	40	1	0.0814
Vivinal Lactoferrin Lot/Batch #105D5TZ	20	1	0.5886
Vivinal Lactoferrin Lot/Batch #105D5TZ	10	1	0.0566
Vivinal Lactoferrin Lot/Batch #105D5TZ	5	1	0.4969
Vivinal Lactoferrin Lot/Batch #105D5TZ	2.5	1	0.129
Vivinal Lactoferrin Lot/Batch #105D5TZ	1.25	1	0.061
Vivinal Lactoferrin Lot/Batch #105D5TZ	0.63	1	0.0624
Vivinal Lactoferrin Lot/Batch #105D5TZ	0.31	1	0.2511
Vivinal Lactoferrin Lot/Batch #105D5TZ	0.16	1	0.207
Vivinal Lactoferrin Lot/Batch #105D5TZ	40	2	0.0018
Vivinal Lactoferrin Lot/Batch #105D5TZ	20	2	0.0043
Vivinal Lactoferrin Lot/Batch #105D5TZ	10	2	0.004
Vivinal Lactoferrin Lot/Batch #105D5TZ	5	2	0.0134
Vivinal Lactoferrin Lot/Batch #105D5TZ	2.5	2	0.0188
Vivinal Lactoferrin Lot/Batch #105D5TZ	1.25	2	0.0089
Vivinal Lactoferrin Lot/Batch #105D5TZ	0.63	2	0.106
Vivinal Lactoferrin Lot/Batch #105D5TZ	0.31	2	0.9277
Vivinal Lactoferrin Lot/Batch #105D5TZ	0.16	2	0.6685
Vivinal Lactoferrin Lot/Batch #105D5TZ	40	3	0.0265
Vivinal Lactoferrin Lot/Batch #105D5TZ	20	3	0.0387
Vivinal Lactoferrin Lot/Batch #105D5TZ	10	3	0.0391
Vivinal Lactoferrin Lot/Batch #105D5TZ	5	3	0.0371
Vivinal Lactoferrin Lot/Batch #105D5TZ	2.5	3	0.0354
Vivinal Lactoferrin Lot/Batch #105D5TZ	1.25	3	0.0456
Vivinal Lactoferrin Lot/Batch #105D5TZ	0.63	3	0.3584
Vivinal Lactoferrin Lot/Batch #105D5TZ	0.31	3	0.3602
Vivinal Lactoferrin Lot/Batch #105D5TZ	0.16	3	0.7302
Vivinal Lactoferrin Lot/Batch #105D5TZ	40	4	0.0024
Vivinal Lactoferrin Lot/Batch #105D5TZ	20	4	0.0032
Vivinal Lactoferrin Lot/Batch #105D5TZ	10	4	0.0024
Vivinal Lactoferrin Lot/Batch #105D5TZ	5	4	0.003
Vivinal Lactoferrin Lot/Batch #105D5TZ	2.5	4	0.003
Vivinal Lactoferrin Lot/Batch #105D5TZ	1.25	4	0.0004
Vivinal Lactoferrin Lot/Batch #105D5TZ	0.63	4	0.0072
Vivinal Lactoferrin Lot/Batch #105D5TZ	0.31	4	0.2354
Vivinal Lactoferrin Lot/Batch #105D5TZ	0.16	4	0.2137
Vivinal Lactoferrin Lot/Batch #105D5TZ	40	5	0.0002
Vivinal Lactoferrin Lot/Batch #105D5TZ	20	5	0.0001
Vivinal Lactoferrin Lot/Batch #105D5TZ	10	5	0.0004
Vivinal Lactoferrin Lot/Batch #105D5TZ	5	5	0.0007
Vivinal Lactoferrin Lot/Batch #105D5TZ	2.5	5	0.0005
Vivinal Lactoferrin Lot/Batch #105D5TZ	1.25	5	<0.0001
Vivinal Lactoferrin Lot/Batch #105D5TZ	0.63	5	0.0001
Vivinal Lactoferrin Lot/Batch #105D5TZ	0.31	5	0.2443
Vivinal Lactoferrin Lot/Batch #105D5TZ	0.16	5	0.2453
Vivinal Lactoferrin Lot/Batch #105D5TZ	40	6	<0.0001
Vivinal Lactoferrin Lot/Batch #105D5TZ	20	6	<0.0001
Vivinal Lactoferrin Lot/Batch #105D5TZ	10	6	0.0017
Vivinal Lactoferrin Lot/Batch #105D5TZ	5	6	0.0087
Vivinal Lactoferrin Lot/Batch #105D5TZ	2.5	6	0.0155
Vivinal Lactoferrin Lot/Batch #105D5TZ	1.25	6	0.0152
Vivinal Lactoferrin Lot/Batch #105D5TZ	0.63	6	0.0259
Vivinal Lactoferrin Lot/Batch #105D5TZ	0.31	6	0.011
Vivinal Lactoferrin Lot/Batch #105D5TZ	0.16	6	0.0018
Vivinal Lactoferrin Lot/Batch #105D5TZ	40	7	<0.0001
Vivinal Lactoferrin Lot/Batch #105D5TZ	20	7	<0.0001
Vivinal Lactoferrin Lot/Batch #105D5TZ	10	7	0.0008
Vivinal Lactoferrin Lot/Batch #105D5TZ	5	7	0.0012
Vivinal Lactoferrin Lot/Batch #105D5TZ	2.5	7	0.0003
Vivinal Lactoferrin Lot/Batch #105D5TZ	1.25	7	0.0076
Vivinal Lactoferrin Lot/Batch #105D5TZ	0.63	7	0.0192
Vivinal Lactoferrin Lot/Batch #105D5TZ	0.31	7	0.0013
Vivinal Lactoferrin Lot/Batch #105D5TZ	0.16	7	0.0006
Vivinal Lactoferrin Lot/Batch #105D5TZ	40	8	<0.0001
Vivinal Lactoferrin Lot/Batch #105D5TZ	20	8	<0.0001
Vivinal Lactoferrin Lot/Batch #105D5TZ	10	8	<0.0001
Vivinal Lactoferrin Lot/Batch #105D5TZ	5	8	0.0011
Vivinal Lactoferrin Lot/Batch #105D5TZ	2.5	8	0.0002
Vivinal Lactoferrin Lot/Batch #105D5TZ	1.25	8	<0.0001
Vivinal Lactoferrin Lot/Batch #105D5TZ	0.63	8	0.0125
Vivinal Lactoferrin Lot/Batch #105D5TZ	0.31	8	0.0012
Vivinal Lactoferrin Lot/Batch #105D5TZ	0.16	8	0.0077

## Sheet: Hilmar PR1438
Product	Dose (mg/mL) Compared to Positive Control (0 mg/mL)	Timepoint (hours)	p-value
Hilmar Apolactoferrin Lot/Batch #PR1438	40	1	0.1826
Hilmar Apolactoferrin Lot/Batch #PR1438	20	1	0.2947
Hilmar Apolactoferrin Lot/Batch #PR1438	10	1	0.3661
Hilmar Apolactoferrin Lot/Batch #PR1438	5	1	0.9802
Hilmar Apolactoferrin Lot/Batch #PR1438	2.5	1	0.7238
Hilmar Apolactoferrin Lot/Batch #PR1438	1.25	1	0.843
Hilmar Apolactoferrin Lot/Batch #PR1438	0.63	1	0.4476
Hilmar Apolactoferrin Lot/Batch #PR1438	0.31	1	0.0619
Hilmar Apolactoferrin Lot/Batch #PR1438	0.16	1	0.0828
Hilmar Apolactoferrin Lot/Batch #PR1438	40	2	0.0045
Hilmar Apolactoferrin Lot/Batch #PR1438	20	2	0.0027
Hilmar Apolactoferrin Lot/Batch #PR1438	10	2	0.0051
Hilmar Apolactoferrin Lot/Batch #PR1438	5	2	0.0354
Hilmar Apolactoferrin Lot/Batch #PR1438	2.5	2	0.0365
Hilmar Apolactoferrin Lot/Batch #PR1438	1.25	2	0.0188
Hilmar Apolactoferrin Lot/Batch #PR1438	0.63	2	0.0051
Hilmar Apolactoferrin Lot/Batch #PR1438	0.31	2	0.0143
Hilmar Apolactoferrin Lot/Batch #PR1438	0.16	2	0.0104
Hilmar Apolactoferrin Lot/Batch #PR1438	40	3	0.0015
Hilmar Apolactoferrin Lot/Batch #PR1438	20	3	0.001
Hilmar Apolactoferrin Lot/Batch #PR1438	10	3	0.0012
Hilmar Apolactoferrin Lot/Batch #PR1438	5	3	0.0022
Hilmar Apolactoferrin Lot/Batch #PR1438	2.5	3	0.0029
Hilmar Apolactoferrin Lot/Batch #PR1438	1.25	3	0.0029
Hilmar Apolactoferrin Lot/Batch #PR1438	0.63	3	0.0017
Hilmar Apolactoferrin Lot/Batch #PR1438	0.31	3	0.002
Hilmar Apolactoferrin Lot/Batch #PR1438	0.16	3	0.0045
Hilmar Apolactoferrin Lot/Batch #PR1438	40	4	0.0004
Hilmar Apolactoferrin Lot/Batch #PR1438	20	4	0.0003
Hilmar Apolactoferrin Lot/Batch #PR1438	10	4	0.0003
Hilmar Apolactoferrin Lot/Batch #PR1438	5	4	0.0003
Hilmar Apolactoferrin Lot/Batch #PR1438	2.5	4	0.0004
Hilmar Apolactoferrin Lot/Batch #PR1438	1.25	4	0.0005
Hilmar Apolactoferrin Lot/Batch #PR1438	0.63	4	0.0004
Hilmar Apolactoferrin Lot/Batch #PR1438	0.31	4	<0.0001
Hilmar Apolactoferrin Lot/Batch #PR1438	0.16	4	<0.0001
Hilmar Apolactoferrin Lot/Batch #PR1438	40	5	0.0011
Hilmar Apolactoferrin Lot/Batch #PR1438	20	5	0.0012
Hilmar Apolactoferrin Lot/Batch #PR1438	10	5	0.0011
Hilmar Apolactoferrin Lot/Batch #PR1438	5	5	0.001
Hilmar Apolactoferrin Lot/Batch #PR1438	2.5	5	0.0011
Hilmar Apolactoferrin Lot/Batch #PR1438	1.25	5	0.0012
Hilmar Apolactoferrin Lot/Batch #PR1438	0.63	5	0.0012
Hilmar Apolactoferrin Lot/Batch #PR1438	0.31	5	0.0006
Hilmar Apolactoferrin Lot/Batch #PR1438	0.16	5	0.0011
Hilmar Apolactoferrin Lot/Batch #PR1438	40	6	<0.0001
Hilmar Apolactoferrin Lot/Batch #PR1438	20	6	<0.0001
Hilmar Apolactoferrin Lot/Batch #PR1438	10	6	<0.0001
Hilmar Apolactoferrin Lot/Batch #PR1438	5	6	<0.0001
Hilmar Apolactoferrin Lot/Batch #PR1438	2.5	6	<0.0001
Hilmar Apolactoferrin Lot/Batch #PR1438	1.25	6	<0.0001
Hilmar Apolactoferrin Lot/Batch #PR1438	0.63	6	<0.0001
Hilmar Apolactoferrin Lot/Batch #PR1438	0.31	6	<0.0001
Hilmar Apolactoferrin Lot/Batch #PR1438	0.16	6	<0.0001
Hilmar Apolactoferrin Lot/Batch #PR1438	40	7	0.0004
Hilmar Apolactoferrin Lot/Batch #PR1438	20	7	0.0004
Hilmar Apolactoferrin Lot/Batch #PR1438	10	7	0.0003
Hilmar Apolactoferrin Lot/Batch #PR1438	5	7	0.0004
Hilmar Apolactoferrin Lot/Batch #PR1438	2.5	7	0.0004
Hilmar Apolactoferrin Lot/Batch #PR1438	1.25	7	0.0004
Hilmar Apolactoferrin Lot/Batch #PR1438	0.63	7	0.0001
Hilmar Apolactoferrin Lot/Batch #PR1438	0.31	7	<0.0001
Hilmar Apolactoferrin Lot/Batch #PR1438	0.16	7	<0.0001
Hilmar Apolactoferrin Lot/Batch #PR1438	40	8	<0.0001
Hilmar Apolactoferrin Lot/Batch #PR1438	20	8	<0.0001
Hilmar Apolactoferrin Lot/Batch #PR1438	10	8	<0.0001
Hilmar Apolactoferrin Lot/Batch #PR1438	5	8	<0.0001
Hilmar Apolactoferrin Lot/Batch #PR1438	2.5	8	<0.0001
Hilmar Apolactoferrin Lot/Batch #PR1438	1.25	8	<0.0001
Hilmar Apolactoferrin Lot/Batch #PR1438	0.63	8	<0.0001
Hilmar Apolactoferrin Lot/Batch #PR1438	0.31	8	0.0002
Hilmar Apolactoferrin Lot/Batch #PR1438	0.16	8	<0.0001

## Sheet: Hilmar PR1439
Product	Dose (mg/mL) Compared to Positive Control (0 mg/mL)	Timepoint (hours)	p-value
Hilmar Apolactoferrin Lot/Batch #PR1439	40	1	0.0383
Hilmar Apolactoferrin Lot/Batch #PR1439	20	1	0.0119
Hilmar Apolactoferrin Lot/Batch #PR1439	10	1	>0.9999
Hilmar Apolactoferrin Lot/Batch #PR1439	5	1	0.0727
Hilmar Apolactoferrin Lot/Batch #PR1439	2.5	1	0.3452
Hilmar Apolactoferrin Lot/Batch #PR1439	1.25	1	0.9389
Hilmar Apolactoferrin Lot/Batch #PR1439	0.63	1	0.9481
Hilmar Apolactoferrin Lot/Batch #PR1439	0.31	1	0.9845
Hilmar Apolactoferrin Lot/Batch #PR1439	0.16	1	0.6783
Hilmar Apolactoferrin Lot/Batch #PR1439	40	2	0.0187
Hilmar Apolactoferrin Lot/Batch #PR1439	20	2	0.0154
Hilmar Apolactoferrin Lot/Batch #PR1439	10	2	0.1998
Hilmar Apolactoferrin Lot/Batch #PR1439	5	2	0.1019
Hilmar Apolactoferrin Lot/Batch #PR1439	2.5	2	>0.9999
Hilmar Apolactoferrin Lot/Batch #PR1439	1.25	2	0.4142
Hilmar Apolactoferrin Lot/Batch #PR1439	0.63	2	0.9922
Hilmar Apolactoferrin Lot/Batch #PR1439	0.31	2	0.999
Hilmar Apolactoferrin Lot/Batch #PR1439	0.16	2	0.5368
Hilmar Apolactoferrin Lot/Batch #PR1439	40	3	0.0528
Hilmar Apolactoferrin Lot/Batch #PR1439	20	3	0.0555
Hilmar Apolactoferrin Lot/Batch #PR1439	10	3	0.0618
Hilmar Apolactoferrin Lot/Batch #PR1439	5	3	0.088
Hilmar Apolactoferrin Lot/Batch #PR1439	2.5	3	0.0841
Hilmar Apolactoferrin Lot/Batch #PR1439	1.25	3	0.0922
Hilmar Apolactoferrin Lot/Batch #PR1439	0.63	3	0.4373
Hilmar Apolactoferrin Lot/Batch #PR1439	0.31	3	0.7928
Hilmar Apolactoferrin Lot/Batch #PR1439	0.16	3	0.3435
Hilmar Apolactoferrin Lot/Batch #PR1439	40	4	0.0147
Hilmar Apolactoferrin Lot/Batch #PR1439	20	4	0.0167
Hilmar Apolactoferrin Lot/Batch #PR1439	10	4	0.0134
Hilmar Apolactoferrin Lot/Batch #PR1439	5	4	0.0117
Hilmar Apolactoferrin Lot/Batch #PR1439	2.5	4	0.0232
Hilmar Apolactoferrin Lot/Batch #PR1439	1.25	4	0.2335
Hilmar Apolactoferrin Lot/Batch #PR1439	0.63	4	>0.9999
Hilmar Apolactoferrin Lot/Batch #PR1439	0.31	4	0.1295
Hilmar Apolactoferrin Lot/Batch #PR1439	0.16	4	0.4913
Hilmar Apolactoferrin Lot/Batch #PR1439	40	5	0.0006
Hilmar Apolactoferrin Lot/Batch #PR1439	20	5	0.0001
Hilmar Apolactoferrin Lot/Batch #PR1439	10	5	<0.0001
Hilmar Apolactoferrin Lot/Batch #PR1439	5	5	0.0056
Hilmar Apolactoferrin Lot/Batch #PR1439	2.5	5	0.001
Hilmar Apolactoferrin Lot/Batch #PR1439	1.25	5	0.0029
Hilmar Apolactoferrin Lot/Batch #PR1439	0.63	5	0.5167
Hilmar Apolactoferrin Lot/Batch #PR1439	0.31	5	0.7732
Hilmar Apolactoferrin Lot/Batch #PR1439	0.16	5	0.3855
Hilmar Apolactoferrin Lot/Batch #PR1439	40	6	0.0006
Hilmar Apolactoferrin Lot/Batch #PR1439	20	6	<0.0001
Hilmar Apolactoferrin Lot/Batch #PR1439	10	6	0.0006
Hilmar Apolactoferrin Lot/Batch #PR1439	5	6	0.0191
Hilmar Apolactoferrin Lot/Batch #PR1439	2.5	6	0.001
Hilmar Apolactoferrin Lot/Batch #PR1439	1.25	6	0.0058
Hilmar Apolactoferrin Lot/Batch #PR1439	0.63	6	0.1409
Hilmar Apolactoferrin Lot/Batch #PR1439	0.31	6	>0.9999
Hilmar Apolactoferrin Lot/Batch #PR1439	0.16	6	0.0586
Hilmar Apolactoferrin Lot/Batch #PR1439	40	7	0.0081
Hilmar Apolactoferrin Lot/Batch #PR1439	20	7	0.0038
Hilmar Apolactoferrin Lot/Batch #PR1439	10	7	0.0027
Hilmar Apolactoferrin Lot/Batch #PR1439	5	7	0.0094
Hilmar Apolactoferrin Lot/Batch #PR1439	2.5	7	0.0113
Hilmar Apolactoferrin Lot/Batch #PR1439	1.25	7	0.0172
Hilmar Apolactoferrin Lot/Batch #PR1439	0.63	7	0.1029
Hilmar Apolactoferrin Lot/Batch #PR1439	0.31	7	0.3839
Hilmar Apolactoferrin Lot/Batch #PR1439	0.16	7	0.1491
Hilmar Apolactoferrin Lot/Batch #PR1439	40	8	0.0003
Hilmar Apolactoferrin Lot/Batch #PR1439	20	8	0.0003
Hilmar Apolactoferrin Lot/Batch #PR1439	10	8	0.0009
Hilmar Apolactoferrin Lot/Batch #PR1439	5	8	0.0331
Hilmar Apolactoferrin Lot/Batch #PR1439	2.5	8	0.001
Hilmar Apolactoferrin Lot/Batch #PR1439	1.25	8	0.0013
Hilmar Apolactoferrin Lot/Batch #PR1439	0.63	8	0.0189
Hilmar Apolactoferrin Lot/Batch #PR1439	0.31	8	0.1368
Hilmar Apolactoferrin Lot/Batch #PR1439	0.16	8	0.0876

## Sheet: Hilmar 1258105
Product	Dose (mg/mL) Compared to Positive Control (0 mg/mL)	Timepoint (hours)	p-value
Hilmar Lactoferrin 1000 Lot/Batch #1258105	40	1	>0.9999
Hilmar Lactoferrin 1000 Lot/Batch #1258105	20	1	>0.9999
Hilmar Lactoferrin 1000 Lot/Batch #1258105	10	1	0.1451
Hilmar Lactoferrin 1000 Lot/Batch #1258105	5	1	0.9986
Hilmar Lactoferrin 1000 Lot/Batch #1258105	2.5	1	>0.9999
Hilmar Lactoferrin 1000 Lot/Batch #1258105	1.25	1	0.8948
Hilmar Lactoferrin 1000 Lot/Batch #1258105	0.63	1	0.9946
Hilmar Lactoferrin 1000 Lot/Batch #1258105	0.31	1	>0.9999
Hilmar Lactoferrin 1000 Lot/Batch #1258105	0.16	1	0.8136
Hilmar Lactoferrin 1000 Lot/Batch #1258105	40	2	0.0001
Hilmar Lactoferrin 1000 Lot/Batch #1258105	20	2	0.0047
Hilmar Lactoferrin 1000 Lot/Batch #1258105	10	2	0.0002
Hilmar Lactoferrin 1000 Lot/Batch #1258105	5	2	0.0017
Hilmar Lactoferrin 1000 Lot/Batch #1258105	2.5	2	0.0207
Hilmar Lactoferrin 1000 Lot/Batch #1258105	1.25	2	0.0472
Hilmar Lactoferrin 1000 Lot/Batch #1258105	0.63	2	0.9844
Hilmar Lactoferrin 1000 Lot/Batch #1258105	0.31	2	0.3291
Hilmar Lactoferrin 1000 Lot/Batch #1258105	0.16	2	0.9925
Hilmar Lactoferrin 1000 Lot/Batch #1258105	40	3	0.0809
Hilmar Lactoferrin 1000 Lot/Batch #1258105	20	3	0.0981
Hilmar Lactoferrin 1000 Lot/Batch #1258105	10	3	0.1127
Hilmar Lactoferrin 1000 Lot/Batch #1258105	5	3	0.1553
Hilmar Lactoferrin 1000 Lot/Batch #1258105	2.5	3	0.1393
Hilmar Lactoferrin 1000 Lot/Batch #1258105	1.25	3	0.3666
Hilmar Lactoferrin 1000 Lot/Batch #1258105	0.63	3	0.3328
Hilmar Lactoferrin 1000 Lot/Batch #1258105	0.31	3	>0.9999
Hilmar Lactoferrin 1000 Lot/Batch #1258105	0.16	3	>0.9999
Hilmar Lactoferrin 1000 Lot/Batch #1258105	40	4	0.0024
Hilmar Lactoferrin 1000 Lot/Batch #1258105	20	4	0.0023
Hilmar Lactoferrin 1000 Lot/Batch #1258105	10	4	0.0027
Hilmar Lactoferrin 1000 Lot/Batch #1258105	5	4	0.0015
Hilmar Lactoferrin 1000 Lot/Batch #1258105	2.5	4	0.0034
Hilmar Lactoferrin 1000 Lot/Batch #1258105	1.25	4	0.0039
Hilmar Lactoferrin 1000 Lot/Batch #1258105	0.63	4	0.1475
Hilmar Lactoferrin 1000 Lot/Batch #1258105	0.31	4	0.9998
Hilmar Lactoferrin 1000 Lot/Batch #1258105	0.16	4	0.985
Hilmar Lactoferrin 1000 Lot/Batch #1258105	40	5	0.0098
Hilmar Lactoferrin 1000 Lot/Batch #1258105	20	5	0.0123
Hilmar Lactoferrin 1000 Lot/Batch #1258105	10	5	0.004
Hilmar Lactoferrin 1000 Lot/Batch #1258105	5	5	0.0132
Hilmar Lactoferrin 1000 Lot/Batch #1258105	2.5	5	0.0127
Hilmar Lactoferrin 1000 Lot/Batch #1258105	1.25	5	0.0457
Hilmar Lactoferrin 1000 Lot/Batch #1258105	0.63	5	0.9995
Hilmar Lactoferrin 1000 Lot/Batch #1258105	0.31	5	0.9951
Hilmar Lactoferrin 1000 Lot/Batch #1258105	0.16	5	0.9883
Hilmar Lactoferrin 1000 Lot/Batch #1258105	40	6	0.0066
Hilmar Lactoferrin 1000 Lot/Batch #1258105	20	6	0.0108
Hilmar Lactoferrin 1000 Lot/Batch #1258105	10	6	0.0055
Hilmar Lactoferrin 1000 Lot/Batch #1258105	5	6	0.024
Hilmar Lactoferrin 1000 Lot/Batch #1258105	2.5	6	0.0198
Hilmar Lactoferrin 1000 Lot/Batch #1258105	1.25	6	0.0111
Hilmar Lactoferrin 1000 Lot/Batch #1258105	0.63	6	0.747
Hilmar Lactoferrin 1000 Lot/Batch #1258105	0.31	6	0.9933
Hilmar Lactoferrin 1000 Lot/Batch #1258105	0.16	6	0.2141
Hilmar Lactoferrin 1000 Lot/Batch #1258105	40	7	0.0086
Hilmar Lactoferrin 1000 Lot/Batch #1258105	20	7	0.0036
Hilmar Lactoferrin 1000 Lot/Batch #1258105	10	7	0.0069
Hilmar Lactoferrin 1000 Lot/Batch #1258105	5	7	0.0038
Hilmar Lactoferrin 1000 Lot/Batch #1258105	2.5	7	0.006
Hilmar Lactoferrin 1000 Lot/Batch #1258105	1.25	7	0.0133
Hilmar Lactoferrin 1000 Lot/Batch #1258105	0.63	7	0.0694
Hilmar Lactoferrin 1000 Lot/Batch #1258105	0.31	7	0.3014
Hilmar Lactoferrin 1000 Lot/Batch #1258105	0.16	7	0.1586
Hilmar Lactoferrin 1000 Lot/Batch #1258105	40	8	0.0049
Hilmar Lactoferrin 1000 Lot/Batch #1258105	20	8	0.0047
Hilmar Lactoferrin 1000 Lot/Batch #1258105	10	8	0.0011
Hilmar Lactoferrin 1000 Lot/Batch #1258105	5	8	0.008
Hilmar Lactoferrin 1000 Lot/Batch #1258105	2.5	8	0.0009
Hilmar Lactoferrin 1000 Lot/Batch #1258105	1.25	8	0.0096
Hilmar Lactoferrin 1000 Lot/Batch #1258105	0.63	8	0.0211
Hilmar Lactoferrin 1000 Lot/Batch #1258105	0.31	8	0.1217
Hilmar Lactoferrin 1000 Lot/Batch #1258105	0.16	8	0.1261

## Sheet: Hilmar 1189529
Product	Dose (mg/mL) Compared to Positive Control (0 mg/mL)	Timepoint (hours)	p-value
Hilmar Lactoferrin 1000 Lot/Batch #1189529	40	1	0.9994
Hilmar Lactoferrin 1000 Lot/Batch #1189529	20	1	0.0622
Hilmar Lactoferrin 1000 Lot/Batch #1189529	10	1	0.9832
Hilmar Lactoferrin 1000 Lot/Batch #1189529	5	1	0.5181
Hilmar Lactoferrin 1000 Lot/Batch #1189529	2.5	1	0.9778
Hilmar Lactoferrin 1000 Lot/Batch #1189529	1.25	1	0.2622
Hilmar Lactoferrin 1000 Lot/Batch #1189529	0.63	1	0.8409
Hilmar Lactoferrin 1000 Lot/Batch #1189529	0.31	1	0.8705
Hilmar Lactoferrin 1000 Lot/Batch #1189529	0.16	1	0.9916
Hilmar Lactoferrin 1000 Lot/Batch #1189529	40	2	0.0017
Hilmar Lactoferrin 1000 Lot/Batch #1189529	20	2	0.0008
Hilmar Lactoferrin 1000 Lot/Batch #1189529	10	2	0.0032
Hilmar Lactoferrin 1000 Lot/Batch #1189529	5	2	0.0043
Hilmar Lactoferrin 1000 Lot/Batch #1189529	2.5	2	0.9859
Hilmar Lactoferrin 1000 Lot/Batch #1189529	1.25	2	0.505
Hilmar Lactoferrin 1000 Lot/Batch #1189529	0.63	2	0.9409
Hilmar Lactoferrin 1000 Lot/Batch #1189529	0.31	2	0.2106
Hilmar Lactoferrin 1000 Lot/Batch #1189529	0.16	2	0.52
Hilmar Lactoferrin 1000 Lot/Batch #1189529	40	3	0.0478
Hilmar Lactoferrin 1000 Lot/Batch #1189529	20	3	0.0606
Hilmar Lactoferrin 1000 Lot/Batch #1189529	10	3	0.0935
Hilmar Lactoferrin 1000 Lot/Batch #1189529	5	3	0.1092
Hilmar Lactoferrin 1000 Lot/Batch #1189529	2.5	3	0.1351
Hilmar Lactoferrin 1000 Lot/Batch #1189529	1.25	3	0.1584
Hilmar Lactoferrin 1000 Lot/Batch #1189529	0.63	3	0.4038
Hilmar Lactoferrin 1000 Lot/Batch #1189529	0.31	3	0.6714
Hilmar Lactoferrin 1000 Lot/Batch #1189529	0.16	3	0.9866
Hilmar Lactoferrin 1000 Lot/Batch #1189529	40	4	0.0024
Hilmar Lactoferrin 1000 Lot/Batch #1189529	20	4	0.0079
Hilmar Lactoferrin 1000 Lot/Batch #1189529	10	4	0.0098
Hilmar Lactoferrin 1000 Lot/Batch #1189529	5	4	0.0069
Hilmar Lactoferrin 1000 Lot/Batch #1189529	2.5	4	0.0081
Hilmar Lactoferrin 1000 Lot/Batch #1189529	1.25	4	0.0302
Hilmar Lactoferrin 1000 Lot/Batch #1189529	0.63	4	0.1681
Hilmar Lactoferrin 1000 Lot/Batch #1189529	0.31	4	0.1323
Hilmar Lactoferrin 1000 Lot/Batch #1189529	0.16	4	0.9998
Hilmar Lactoferrin 1000 Lot/Batch #1189529	40	5	0.0056
Hilmar Lactoferrin 1000 Lot/Batch #1189529	20	5	0.0074
Hilmar Lactoferrin 1000 Lot/Batch #1189529	10	5	0.0084
Hilmar Lactoferrin 1000 Lot/Batch #1189529	5	5	0.0077
Hilmar Lactoferrin 1000 Lot/Batch #1189529	2.5	5	0.0057
Hilmar Lactoferrin 1000 Lot/Batch #1189529	1.25	5	0.0117
Hilmar Lactoferrin 1000 Lot/Batch #1189529	0.63	5	0.1067
Hilmar Lactoferrin 1000 Lot/Batch #1189529	0.31	5	>0.9999
Hilmar Lactoferrin 1000 Lot/Batch #1189529	0.16	5	0.8718
Hilmar Lactoferrin 1000 Lot/Batch #1189529	40	6	0.004
Hilmar Lactoferrin 1000 Lot/Batch #1189529	20	6	0.0054
Hilmar Lactoferrin 1000 Lot/Batch #1189529	10	6	0.0042
Hilmar Lactoferrin 1000 Lot/Batch #1189529	5	6	0.006
Hilmar Lactoferrin 1000 Lot/Batch #1189529	2.5	6	0.0072
Hilmar Lactoferrin 1000 Lot/Batch #1189529	1.25	6	0.0149
Hilmar Lactoferrin 1000 Lot/Batch #1189529	0.63	6	0.2374
Hilmar Lactoferrin 1000 Lot/Batch #1189529	0.31	6	0.8775
Hilmar Lactoferrin 1000 Lot/Batch #1189529	0.16	6	0.3157
Hilmar Lactoferrin 1000 Lot/Batch #1189529	40	7	0.0101
Hilmar Lactoferrin 1000 Lot/Batch #1189529	20	7	0.0116
Hilmar Lactoferrin 1000 Lot/Batch #1189529	10	7	0.0197
Hilmar Lactoferrin 1000 Lot/Batch #1189529	5	7	0.0187
Hilmar Lactoferrin 1000 Lot/Batch #1189529	2.5	7	0.0229
Hilmar Lactoferrin 1000 Lot/Batch #1189529	1.25	7	0.0463
Hilmar Lactoferrin 1000 Lot/Batch #1189529	0.63	7	0.1363
Hilmar Lactoferrin 1000 Lot/Batch #1189529	0.31	7	0.489
Hilmar Lactoferrin 1000 Lot/Batch #1189529	0.16	7	0.3476
Hilmar Lactoferrin 1000 Lot/Batch #1189529	40	8	0.0071
Hilmar Lactoferrin 1000 Lot/Batch #1189529	20	8	0.0075
Hilmar Lactoferrin 1000 Lot/Batch #1189529	10	8	0.0157
Hilmar Lactoferrin 1000 Lot/Batch #1189529	5	8	0.0143
Hilmar Lactoferrin 1000 Lot/Batch #1189529	2.5	8	0.0184
Hilmar Lactoferrin 1000 Lot/Batch #1189529	1.25	8	0.0466
Hilmar Lactoferrin 1000 Lot/Batch #1189529	0.63	8	0.0787
Hilmar Lactoferrin 1000 Lot/Batch #1189529	0.31	8	0.3888
Hilmar Lactoferrin 1000 Lot/Batch #1189529	0.16	8	0.3873

[truncated: 2 more sheets: Hilmar 1258100, Dicofarm F0168]
